# Supplementary material for: TMEM241 is a UDP-N-acetylglucosamine transporter required for M6P modification of NPC2 and cholesterol transport
Source: J Lipid Res. 2023 Oct 27;64(12):100465. doi: 10.1016/j.jlr.2023.100465 (PMC10689955; doi:10.1016/j.jlr.2023.100465)
Supplement: Supplemental Table S1 [file mmc2.xlsx]

## Sheet: Screening assay original data
Gene	p-value	Good sgRNA number	Log2(fold change)
LDLR	2.3716e-07	5	5.3896
EMC4	2.3716e-07	4	7.7486
DEGS1	2.3716e-07	5	6.2764
COG7	2.3716e-07	4	7.7011
COG4	2.3716e-07	3	3.6631
RIOK3	2.3716e-07	4	5.7832
ZFYVE20	2.3716e-07	4	7.4
NPC1	2.3716e-07	5	4.6127
SCAP	2.3716e-07	4	6.3167
ATP6V0D1	2.3716e-07	3	7.3007
VPS51	2.3716e-07	4	3.8064
RABEP1	2.3716e-07	3	6.6649
VPS45	2.3716e-07	3	6.4623
LIPA	1.1858e-06	3	5.5984
TMEM241	1.1858e-06	3	5.1799
RAB1A	2.3716e-07	3	2.9981
FAM126A	2.3716e-07	3	5.4325
MEF2BNB	1.1858e-06	3	5.4701
TTC7A	2.3716e-07	3	5.5931
CCZ1	2.3716e-07	2	3.4077
COG5	2.3716e-07	3	7.7645
BECN1	2.3716e-07	3	2.0185
GNPTAB	1.6601e-06	3	5.1576
BLOC1S2	1.6601e-06	2	0.52696
VPS54	2.3716e-07	2	2.7337
RAB5C	2.3716e-07	4	3.2212
SNX14	1.6601e-06	3	4.7716
ATP6AP1	2.6088e-06	2	3.7233
COG8	2.3716e-07	2	7.571
ATP6V0C	1.1858e-06	2	7.063
HGS	2.6088e-06	3	5.0367
EMC3	2.1344e-06	4	3.1529
C18orf8	1.1858e-06	5	3.3399
COG2	2.1344e-06	3	3.1347
SREBF1	1.6601e-06	4	1.3213
ATP6V1G1	2.1344e-06	3	5.4025
COG3	3.0831e-06	3	4.0632
VPREB3	2.1344e-06	3	4.7958
GALNT11	3.0831e-06	3	4.6652
UVRAG	2.1344e-06	3	1.1143
AP2M1	3.0831e-06	3	5.3101
PBRM1	4.9804e-06	3	4.102
SEC31A	4.5061e-06	3	3.1347
PITPNB	1.6601e-06	3	0.31257
SEC23IP	3.0831e-06	2	2.3701
KXD1	3.5574e-06	2	3.0206
ATP6AP2	4.9804e-06	2	-0.47584
C10orf32	6.8777e-06	3	1.8303
PIK3C3	1.3044e-05	3	4.4721
VPS53	5.0515e-05	2	5.8305
C11orf93	1.589e-05	3	4.4721
ZNF707	5.0515e-05	3	4.4202
EMC6	7.352e-06	5	2.1699
GOSR1	7.8263e-06	3	3.0081
AAGAB	1.0198e-05	2	-0.45548
COG1	2.4428e-05	3	4.05
UNC50	1.0672e-05	2	-0.34754
SLC2A1	2.5376e-05	3	4.2832
ITPR3	9.7473e-05	2	1.8624
AP2S1	7.3283e-05	2	-2.0307
SYS1	9.7947e-05	3	4.4622
SPNS1	0.0001506	2	-0.60808
TMEM165	9.7947e-05	3	4.3515
JTB	0.00015107	3	3.8194
GRIA4	5.5258e-05	2	4.7889
MPDU1	9.3204e-05	3	5.4037
SREBF2	0.00015866	3	3.1917
CITED4	9.4627e-05	3	4.3751
ALG3	0.00016625	3	1.9222
USO1	0.00017811	2	3.131
CLSTN2	0.0001672	3	3.584
ZDHHC1	0.00016862	2	-1.8883
ALDH9A1	7.1385e-05	2	4.5584
RABGEF1	0.00017811	2	0.70233
DYRK1A	0.00017858	3	3.5469
FAM3D	0.00017858	1	-2.3568
CD302	0.00017099	4	2.7477
VPS11	0.00017099	4	0.90646
DNAJA3	7.1385e-05	2	4.2815
WDR7	0.00018285	2	2.4688
DPM3	0.00018285	3	4.415
TRAPPC2L	0.00018997	2	2.3057
MOGS	0.00019139	3	3.1957
MBD5	7.186e-05	2	4.963
GDI2	0.00032183	3	2.6334
ATP6V1C1	0.00023313	2	-1.7683
CD200	0.00020277	3	3.649
CHD2	0.00020277	1	-1.0338
CABLES1	0.00032467	3	3.7515
BLOC1S1	0.00020941	1	-1.129
ALPP	0.00032467	3	3.3168
IL26	0.00020325	2	2.4626
WDR91	0.00020325	2	2.5583
TRAPPC12	0.00020325	2	0.38783
TRAK1	2.3716e-07	1	7.7367
VPS33A	0.00032657	3	1.7707
NPAS4	0.00022127	2	4.2892
ZMYM3	0.00022127	3	2.964
VPS41	0.00020372	2	1.6143
B3GALT2	0.00020372	2	1.7079
ZNF214	0.00023313	3	4.942
ASB12	0.00020514	2	1.7393
NOXRED1	0.00024072	2	4.647
SLC25A51	0.00033938	4	1.0779
PPP2CB	0.0001155	2	4.0485
SLC22A4	0.0001155	1	1.7791
KLHL32	0.00024119	1	-2.5584
FNDC9	0.00029574	2	4.9931
PROSC	0.0001468	2	4.419
UNC13C	0.00034507	3	3.2119
RNF157	0.00022459	2	0.63967
CYB5R4	0.00036926	3	2.1867
KCNK4	0.00039013	2	1.8829
SPATA18	0.00036973	3	3.3392
NRN1L	0.00037116	3	3.3794
PHLDB2	0.00037163	3	0.82615
SLC41A1	0.0003906	2	1.6383
PSG5	0.00031234	2	3.0582
CYB5R2	0.00025115	1	2.1435
PCDH7	0.00039203	4	2.2604
PCDHGA1	0.00039203	3	2.2892
AGMO	0.00039203	2	1.655
SLC35A2	0.0003906	3	1.2941
PI4KB	0.00039108	3	3.0929
MYO3B	0.00031708	3	4.2624
GLT1D1	0.00029953	2	3.6476
ZFP42	0.00031708	2	4.3528
FRG2C	0.00029953	1	2.5293
MAN2A1	0.00040056	1	-0.89839
EXOC4	0.00041005	3	3.1764
EMR1	0.00040056	2	1.4386
CDC42EP5	0.00031756	3	2.7459
NFIA	0.00030001	2	3.323
ADRB3	0.00040958	3	3.4227
TOP1MT	0.00031756	2	4.0149
ZNF70	0.00031756	2	4.1465
NEIL2	0.00041337	2	1.0645
EXOC2	0.00041385	3	3.5872
COX7B2	0.00042381	3	3.8384
SLC15A3	0.00042049	1	-1.7728
PRDM13	0.00032467	2	4.3296
CALR3	0.00054618	2	0.7439
PRDM2	0.00033321	2	3.7442
OSBP	0.00054618	3	3.6606
WRB	0.00033369	3	4.4327
GNAO1	0.00033369	3	2.6239
RAD21	0.00035124	1	2.3337
E2F4	0.00038823	2	3.6967
CST2	0.00038823	1	-1.3385
ARCN1	0.0006918	3	3.3314
C5orf64	0.0006918	2	0.38728
OR51E2	0.00053005	3	-0.18731
PJA2	0.00055424	3	2.1031
TMEM132B	0.00038871	2	3.5649
LCE1A	0.0003925	1	2.8337
SYP	0.00070366	2	-1.2035
COPE	0.00038871	2	4.1398
MON2	0.00055567	2	1.9027
UBE2QL1	0.00055614	3	2.609
NSF	0.00043377	2	5.4945
PRDM1	0.00047171	2	4.1083
PMM2	0.00055994	2	1.7381
HIST1H1E	0.00043377	1	2.6734
YPEL1	0.00072453	3	2.2834
SLC12A5	2.3716e-07	1	6.3293
ZNF80	0.000725	2	-1.5257
RPL14	0.00043424	2	3.4998
CXorf51A	0.00073401	2	-1.5639
VPS8	0.00057796	2	0.89529
SETD7	0.00048547	2	4.0732
SOBP	0.00048594	2	3.8953
EMC7	0.00073638	2	0.039316
MBTPS2	0.00060263	3	2.8949
TMEM239	2.3716e-07	1	6.5916
MKI67IP	0.00054191	2	3.9778
OR5AU1	0.00054191	2	4.0785
ATP6V0B	0.0006235	2	0.7108
RHBDD2	0.00054191	2	3.8388
RABGAP1	0.0006235	2	-0.031792
LGI1	0.00055377	3	3.7269
OASL	0.00054191	2	4.3257
PMEL	0.0007582	3	3.0116
C2orf42	0.00062397	3	2.8964
CDH20	0.00055424	2	3.8481
ANAPC16	0.00054191	1	3.5631
PDIA3	0.0010689	3	1.0077
TMEM133	0.0012662	1	6.5039
ZNF286B	0.00056231	2	3.5611
SNAPIN	0.0009171	3	1.2527
MMGT1	0.0010694	3	0.19716
TPD52L2	0.00054191	2	3.9734
HSF1	0.00057037	3	3.877
MYO19	0.00091995	1	-2.6482
DDB1	0.00058365	2	3.907
MICB	0.00058413	2	3.7335
BHLHE40	0.0006937	3	2.595
HTR1E	0.00058413	2	3.5267
IL15	0.0006937	2	1.3547
KIAA1958	0.00094129	3	2.8095
FOXD3	0.00059504	2	3.783
PCDHB10	0.00069417	3	2.7763
SLC24A2	0.00094129	3	3.1193
BAAT	0.00094366	3	3.1467
WASF1	0.00054239	2	3.5797
OR10R2	0.00071457	3	2.7242
RINT1	0.00060689	1	-0.96415
ARHGEF4	0.00059788	2	3.2125
RABGGTB	0.00079615	1	-2.0103
C17orf59	0.0007397	1	-2.2381
USMG5	0.00097449	3	2.7197
ACTRT1	0.00074255	3	2.6192
KCNQ3	0.00059788	2	4.2042
BEND5	0.00059788	1	2.5277
GATA6	0.00074729	2	2.2684
C16orf95	0.00090951	2	3.3747
CXCR3	0.00059836	2	3.6592
ZNF586	0.00097924	3	3.2029
LIME1	0.00086493	2	0.77207
TNFSF12	0.00059836	1	3.2433
GTPBP4	0.00059836	1	3.8003
ZNF473	0.00086493	1	-0.83314
GPR83	0.0010262	2	0.96071
NPC2	0.0008654	2	1.0767
CEL	0.0008654	3	2.5601
WTIP	0.00066334	1	2.8409
ZFP92	0.0008654	3	2.5815
EMC1	0.00089006	2	0.29029
TEK	0.00089765	3	3.3847
ARRDC5	0.00104	3	2.5439
RHOH	0.0010158	2	-0.46337
YWHAZ	0.00066334	2	3.1621
SEC24A	0.00104	3	3.1675
SLC7A13	0.00089813	3	2.2602
CALY	0.00089813	3	3.0187
PI16	0.0037744	1	5.9544
KMT2B	0.0010404	3	1.7079
HRASLS	0.0037744	1	5.8125
UBE2G1	0.00066381	2	3.6015
CCDC170	0.0010404	3	3.4834
RTKN	0.0010442	1	-0.71387
DERL1	0.0010442	2	1.7208
ZNF324B	0.0010404	2	3.3363
COG6	0.0010205	4	1.5146
NDUFA1	0.0010447	3	2.9595
COPG1	0.00066381	2	2.9733
CTNS	0.0013625	2	-1.0295
ODC1	0.0010499	2	1.3345
TMEM56	0.0010499	3	2.8599
SNTG1	0.0010679	3	1.9614
ZNF677	0.0010566	2	1.103
C4orf51	0.0010684	1	-2.8669
BAP1	0.001057	3	3.1761
RELL2	0.001057	2	1.3072
CYBRD1	0.00073069	1	2.4334
TPSAB1	0.0010765	2	-0.037151
TNMD	0.0010769	2	1.864
PRHOXNB	0.0013658	2	-1.5757
ARRDC4	0.0010959	3	2.9662
SLC6A4	0.00073117	1	1.7079
IL9R_X	0.0010964	3	2.1364
SYNPO2L	0.00073117	2	3.1977
SDHB	0.0010926	2	1.3506
FCHO2	0.0011026	2	0.69891
TRAPPC2	0.001103	2	0.6301
MYL10	0.0011035	2	3.8146
OSBPL11	0.00079994	1	1.9885
KIR2DL1	0.00079994	2	3.5919
SLC5A10	0.0011083	3	2.7798
ATRN	0.0011087	3	2.9917
EDN2	0.0011087	3	3.3956
PPFIA3	0.0012387	2	2.2123
HLA-DQA1	0.0012387	2	3.6131
SSR1	0.0012387	2	3.9227
RBBP8NL	0.0012387	3	2.1273
INIP	0.00080042	1	2.0073
BID	0.0012804	3	3.1108
ZNF615	0.0012804	3	3.2562
PDGFC	0.0012591	3	2.0486
C16orf90	0.0012591	2	3.609
STX5	0.0010461	4	1.2287
FBXO31	0.0012591	3	2.6562
42253	0.0012591	3	2.4763
SYNDIG1	0.0012591	2	2.3348
FN3KRP	0.0033551	2	2.6052
LRRFIP2	0.0012733	3	2.0004
FAM9A	0.0012966	3	2.7758
CCR6	0.0013037	1	-0.78592
CCNA1	0.0033551	2	2.7901
OPLAH	0.0013037	3	2.7846
CHMP4B	0.0012852	1	-0.60275
TRAPPC8	0.0012856	3	3.7706
EGLN3	0.0013041	3	2.8663
RAB7A	0.0010788	3	1.7097
LYRM1	0.0033551	2	3.6226
GALNT1	0.0012989	3	2.5187
TNKS1BP1	0.0033551	2	2.9588
DPF3	0.0012989	2	2.2156
OPRK1	0.0012989	1	-3.3572
PI4KA	0.001446	3	0.76321
TMEM175	0.0012994	3	2.4408
HTR3B	0.0012994	3	2.1877
GYG2	0.0033551	1	2.0018
METTL20	0.0013421	2	0.38616
TPMT	0.0033551	1	1.4594
REPS1	0.0012994	2	3.4505
TEX38	0.0033551	2	4.6078
MKKS	0.0014977	2	-1.4893
KLHL14	0.0033551	2	3.7163
TTC27	0.0013421	1	-0.14178
RELN	0.0013421	2	0.74308
TMCC1	0.0037749	1	6.1713
PTAR1	0.0011377	2	0.50335
FAM69C	0.0014227	3	2.7208
SLC38A3	0.0033556	1	3.4288
TMEM151A	0.0033556	2	4.0187
LDLRAD1	0.0014389	2	3.1265
THAP5	0.0014467	3	2.734
ADCYAP1R1	0.0014467	3	1.8625
RIMS4	0.0013573	3	1.3098
GET4	0.0033556	1	1.7875
GSTP1	0.0013492	2	-0.14184
CTSL	0.0014545	2	1.1204
SLC25A52	0.0016058	2	3.4187
SLC16A8	0.0013739	3	2.7216
CD59	0.0033556	1	1.5048
SDR39U1	0.0016058	3	2.0374
OR1E2	0.0016058	3	1.8237
ELOVL3	0.0016058	2	3.5951
OR1L6	0.0013824	3	2.2259
LRRC7	0.0016058	3	2.6431
SH2D6	0.0050442	1	5.6464
RANBP6	0.0013824	2	1.0101
RFPL1	0.0016058	2	2.1548
HPR	0.0016063	3	1.9646
HNF4G	0.0034201	1	1.2471
FAM160A2	0.0014061	3	2.6695
MRPS7	0.0016063	3	2.5873
SERPINA1	0.0013909	3	2.8302
ZSCAN30	0.0013909	3	2.4032
ERO1L	0.001446	3	2.4704
TMC6	0.0034206	2	3.282
SLC1A6	0.001446	3	2.8108
TMEM179B	0.0016063	2	3.7217
NPR2	0.0058197	1	1.7173
NCF1	0.0016063	2	2.9995
TXNDC11	0.0014109	2	-0.11266
SNTA1	0.0058202	2	3.4715
MKL1	0.0016063	3	1.8907
DSEL	0.0016063	3	2.8192
PDK4	0.0016063	2	3.1084
PLCXD2	0.0014464	1	-1.9342
BAG3	0.0017609	3	2.0374
C1QL2	0.0083787	2	3.3909
ZNF843	0.0016784	2	-1.6234
TBC1D12	0.0017609	3	3.5092
FAM131A	0.0017614	2	3.0919
CD80	0.0050442	1	5.3139
ATP6V1H	0.0017168	2	0.82125
SUMO2	0.0017614	1	-0.91947
PRSS22	0.0017614	2	3.7122
FGF2	0.0017614	3	2.2423
ZNF790	0.0017168	3	2.6328
SRSF1	0.0050442	1	5.6641
EMC2	0.0083787	1	1.8663
CCT3	0.0083787	1	2.7671
MEOX2	0.0017733	2	1.6541
PPP2R1B	0.0015911	3	0.4414
ZNF565	0.0017173	1	-2.6644
PRELP	0.0017173	3	2.7079
EFCAB9	0.0019345	2	3.7271
ZNF776	0.0019345	2	1.0006
ATP10D	0.0022433	2	1.0101
BRICD5	0.0083791	1	1.6461
TCTE1	0.0050442	1	5.2371
EPPIN	0.0022433	3	2.0771
FSCB	0.0017258	2	-1.3557
BNIP3L	0.0083791	1	2.5483
SLC35A1	0.002267	2	1.932
ARFRP1	0.0017258	2	0.38038
RGP1	0.0083791	2	2.8756
TNFRSF18	0.0019345	2	3.0645
VSIG8	0.0019345	1	-3.0018
MANBAL	0.0083791	2	2.857
TMEM117	0.0022803	1	-1.9686
GNE	0.0016471	2	-1.9148
TEKT3	0.0084598	2	3.0635
CDKL1	0.0019345	2	3.2299
PGD	0.0022808	3	2.5006
CLINT1	0.0022808	2	0.35715
OLR1	0.0022874	3	2.1745
RHOD	0.0084602	1	1.8646
RSPO2	0.0022874	2	1.1063
STT3B	0.0085409	2	4.4095
MC4R	0.0022874	3	2.8427
HIST1H3D	0.0050442	1	5.3839
KRT35	0.0085409	1	2.1891
CSPP1	0.0085413	2	3.7908
CCL22	0.0017728	3	2.7172
ID3	0.001935	2	3.3519
SH2B1	0.008621	2	3.869
ATP9B	0.0022874	1	-0.48903
TRAM2	0.0022879	3	2.3428
SLC25A3	0.0054673	2	1.958
C16orf54	0.0054673	2	1.9569
SDC2	0.0022879	2	-0.074647
HOXD1	0.0054673	2	1.4547
RAB12	0.0022879	3	2.4858
ST6GALNAC6	0.0022879	3	2.1936
ZNF195	0.0054673	3	3.0508
DMC1	0.0054673	2	1.1004
METAP1D	0.0050442	1	5.4697
SLC9A6	0.0086215	1	1.4587
TSGA13	0.0086215	2	3.0443
TRAPPC13	0.0016656	2	-0.87028
KRT83	0.0086215	1	0.87508
PHKB	0.0086215	2	2.7872
ARL14	0.0086215	2	3.1731
ZCCHC24	0.0054677	1	-2.0626
SIRT7	0.0022879	3	1.7149
OR4D9	0.0054677	2	3.4987
THYN1	0.0023064	1	-1.922
SCAF1	0.0023064	2	1.1044
MAP4K5	0.0023064	2	1.7665
KLHL20	0.0023064	2	0.25173
PSAP	0.0054839	2	3.5561
LAX1	0.0054839	2	3.5561
PPIL2	0.0023064	3	2.6282
PCBD1	0.0054839	2	3.3277
REXO1	0.0023064	2	1.6258
SIRT4	0.0054839	3	2.724
FAS	0.0054839	3	1.603
DIO3	0.0054839	1	-3.6065
CA1	0.0050442	1	4.8945
MYL6	0.0087045	2	3.7396
OARD1	0.0050442	1	5.5178
ACAP1	0.0054843	2	2.5697
CER1	0.0054843	2	3.373
FBXO25	0.0054843	3	1.6863
HAUS2	0.0054843	2	1.8516
ANK3	0.0020925	2	-1.7566
CLIC3	0.0054843	2	3.5833
NBPF15	0.0087904	1	1.3725
EFHB	0.0023064	3	2.5208
ETS2	0.0087904	2	3.6334
SLC17A9	0.0023064	2	0.68207
GPR85	0.0087904	2	3.1677
FNDC3B	0.0020929	3	2.5504
FBXW7	0.0055218	1	0.21638
DIRC1	0.0055218	3	2.3624
THG1L	0.0055218	2	2.8807
ERMN	0.0023069	3	2.5387
PIK3CA	0.0087904	2	2.569
KLHDC8A	0.0055223	2	1.9605
PDXDC1	0.0087904	2	3.321
TXNRD1	0.005537	3	2.4929
C8orf86	0.005537	3	2.9125
NYX	0.005537	3	2.9875
ST3GAL6	0.005537	2	2.9342
C6orf195	0.0023069	3	2.0967
KCTD9	0.0023069	2	0.24492
CLPSL2	0.0023069	1	-1.797
ZBTB25	0.0087908	1	2.0218
GFM2	0.0055375	3	1.6543
ALOXE3	0.0087908	2	3.6739
ZNF213	0.0087908	2	3.7782
PEX11A	0.0087908	2	3.0201
TOPAZ1	0.0055375	2	2.938
DLGAP5	0.005556	2	3.1293
CDH2	0.005556	1	-2.2446
CABP1	0.005556	2	3.5264
AGBL2	0.005556	1	0.57335
OSGIN2	0.0050446	1	4.8281
C1QTNF6	0.0021527	2	-0.48025
UBR2	0.0025236	2	1.4416
CRYBB1	0.0087908	2	3.5753
XRCC6BP1	0.0021532	3	2.9091
S100A10	0.0055564	3	1.3993
SHOX2	0.0050446	1	5.0015
SULT2B1	0.0021532	3	1.3171
PARP10	0.0055564	3	1.8479
PRAME	0.0088753	2	3.1172
POLR1E	0.0025236	2	1.7674
TANC1	0.0088753	2	2.7312
PDE3A	0.0055806	1	-0.68853
SCN2A	0.0025236	2	1.9014
ZNF787	0.0050446	1	5.1701
PDGFRB	0.0055811	2	1.5461
A2M	0.0088753	2	2.5774
MUSTN1	0.0088753	2	2.8956
C12orf49	0.0021646	2	-1.4212
ATL2	0.0050446	1	4.8276
RAD50	0.0021646	2	-2.4325
C11orf63	0.0088753	2	2.7607
PCIF1	0.0025241	2	0.31804
DDX3Y	0.0092386	3	2.12
HCAR3	0.0025241	3	2.0688
KRTAP21-2	0.0092386	2	3.2091
MND1	0.0025478	3	2.2448
TTF1	0.0088757	2	2.6541
MATN3	0.0025478	3	1.7092
SRD5A1	0.012739	2	3.4076
TCERG1	0.0050446	1	4.5049
CLN3	0.012739	3	1.9786
UFD1L	0.0088757	1	2.3704
RABIF	0.0088757	2	1.9854
DMRTC1	0.0022272	2	0.11493
TAS2R46	0.0025725	3	2.6299
PGPEP1	0.0088757	1	3.1967
DYDC1	0.0088757	2	2.723
IMPDH1	0.0088757	2	2.8367
CWC22	0.0088757	2	2.8578
FKBP8	0.0050446	1	5.2286
HIF1A	0.012767	2	2.9794
FLRT2	0.012793	2	2.7227
SUV39H1	0.0026062	3	2.1653
UCP2	0.0072275	2	0.37441
ARTN	0.012865	2	3.3913
PPBP	0.0022499	1	-3.1258
TMEM218	0.012886	1	-2.4475
KRTAP23-1	0.0089545	1	2.313
ATP6V0E1	0.007228	1	-0.83621
NISCH	0.012886	2	2.7472
FBXO24	0.0089545	2	3.9825
TSPYL2	0.01291	1	-1.2022
PCGF3	0.01291	2	3.0556
ZSCAN25	0.0050446	1	5.3229
FBP2	0.0050446	1	5.027
STARD4	0.0089545	2	2.6431
C2orf62	0.01291	3	2.6812
PROKR2	0.0072531	3	2.1791
KCTD1	0.0022964	3	1.9533
RAX	0.01291	3	2.4319
C19orf60	0.012911	2	3.1576
ARR3	0.0089545	2	2.7843
IPMK	0.0072531	3	2.5387
RAB41	0.0072531	3	2.2497
SYT3	0.0072531	2	1.0552
PION	0.0089545	1	1.0885
PIGU	0.012911	2	3.1342
SNX13	0.002627	3	0.68351
ARAP2	0.012911	2	2.9332
ADRA1A	0.0089545	1	1.3956
DEFB125	0.0025872	3	2.3951
GTF2H5	0.0072531	3	2.609
SP8	0.0072531	2	-0.1957
BAK1	0.0072531	3	2.3232
HMGB4	0.013066	1	-1.1876
SGPP2	0.0072536	3	2.54
CSF2RA	0.0029045	2	-2.4849
LTA4H	0.0050446	1	4.7814
UMODL1	0.0089545	1	2.4601
FAM71F2	0.0072536	2	0.49738
C5AR2	0.013067	2	3.0961
IL4	0.013067	1	-0.73604
TRIB1	0.0089545	2	2.997
HERPUD1	0.0072536	2	1.5577
ATXN7	0.0072536	2	0.77135
ERRFI1	0.013092	2	2.0351
IL20	0.0089545	2	2.1828
STOML3	0.013115	2	3.1134
CCNY	0.008955	1	1.238
CD97	0.008955	2	2.987
TAF6	0.013115	2	3.1533
OSTM1	0.0032773	3	2.6399
RSPO3	0.0072536	2	1.2432
CBWD5	0.008955	2	2.2505
VIPR2	0.0032778	2	-2.2093
EIF3K	0.008955	2	2.6786
OR4N2	0.013116	1	-3.0324
CRX	0.013116	3	2.8765
MFF	0.0026484	4	1.6904
FUK	0.0075282	1	-3.318
RNMT	0.0050446	1	4.4131
NCR2	0.013142	2	3.4472
TMEM144	0.0075282	3	1.9543
SNCG	0.008955	2	2.7084
RAB11B	0.0032953	3	1.0101
C17orf80	0.013142	1	-0.47584
KCND3	0.0075282	3	2.1738
NKX1-2	0.008955	1	1.5376
SOCS6	0.0075282	2	0.21006
TXNDC16	0.013142	1	-0.50462
SLC25A48	0.013142	3	3.3199
LGALS4	0.013142	2	2.6371
C1orf123	0.0075287	3	2.5397
IRAK3	0.008955	2	2.6164
ETAA1	0.008955	1	1.077
DACT3	0.013142	2	1.8877
LRIG3	0.013142	3	2.9089
ABHD17A	0.0075358	1	4.8046
CLDN22	0.013142	2	3.3033
CBLN2	0.008955	1	1.5337
OR6B3	0.013142	2	2.6916
RTTN	0.0078175	2	0.39431
KDM5B	0.013142	3	1.6645
SENP8	0.011344	1	2.2504
DBR1	0.013142	2	0.93377
POMK	0.0036682	2	-0.92841
CRYM	0.011344	2	3.3931
KIAA1644	0.0078175	2	0.71184
DEPDC5	0.0036682	3	2.4034
CYP2A6	0.0078175	3	2.1991
GPR124	0.0078175	3	2.6655
BOD1	0.0078175	1	-0.060362
RRBP1	0.0078175	3	2.0855
CTSD	0.0036682	3	2.3115
CHCHD6	0.013177	2	2.8565
GNA14	0.013177	3	1.2992
EDN1	0.011449	2	2.7082
DEFB136	0.0078175	2	-0.89843
ADNP2	0.013178	2	2.5965
ASXL2	0.013178	3	2.5854
TIGD3	0.011449	2	3.5567
MESP1	0.013178	2	3.0951
MED13	0.0031701	3	0.7401
DGCR6L	0.011449	2	3.6395
TMX1	0.007818	2	1.1205
DOLPP1	0.0031701	2	-0.61371
IL17RC	0.01145	2	2.9291
C1QTNF8	0.007818	1	-0.88553
NLRP4	0.007818	3	2.5043
PTPDC1	0.0036857	2	-1.129
EFCAB13	0.007818	2	1.1063
UBE2D3	0.0036857	3	2.2824
FCF1	0.0075358	1	4.8002
TM9SF2	0.007818	3	2.2872
C6orf15	0.013324	1	-1.3557
DAK	0.013354	1	-1.3923
ZBTB16	0.01145	2	3.1674
E2F7	0.01145	2	2.8977
MYRIP	0.013354	2	2.6844
ATP6V0A2	0.01145	2	3.0753
POFUT2	0.013354	1	-2.819
TMEM231	0.007818	3	2.3694
CLMP	0.009407	2	0.04663
CORO7	0.0075358	1	4.4907
ZFYVE21	0.009407	2	-1.8883
MANBA	0.0075363	1	4.9531
DEFB106A	0.0080784	2	0.68035
IRAK1BP1	0.013354	3	2.6223
HSF2BP	0.0080784	2	1.5026
PCYOX1L	0.013354	1	0.5868
LILRA3	0.013354	1	-1.6144
SELO	0.011549	1	1.5519
DHX32	0.0094075	3	2.0526
SNRPA	0.013354	3	1.5556
CASC5	0.013354	2	2.2599
CST9L	0.0032731	2	-2.0921
TNFAIP3	0.013386	3	1.1698
SCGB2A2	0.013386	1	-1.2798
AP1M1	0.0032731	3	0.10132
YAE1D1	0.011549	2	3.3254
ATP2A2	0.012718	2	1.4034
SALL1	0.013424	1	-0.47584
PVRL3	0.017361	3	2.4704
KIAA0556	0.013424	2	2.782
PLK2	0.0075363	1	4.1491
WNT7B	0.017386	2	0.94505
PARP9	0.013582	1	0.11043
PAQR4	0.0094193	2	-1.1397
ZC3H13	0.013582	1	-1.5992
OR10G4	0.017645	3	2.2017
GDF6	0.017645	3	2.7628
ACACB	0.017645	3	2.4779
NAP1L3	0.013582	3	1.9605
OR4C16	0.013582	3	1.4251
IKBKE	0.013582	2	0.82615
NR2F6	0.0075363	1	4.8029
CMTM2	0.017645	2	-0.88435
CPLX3	0.017645	2	0.13587
COIL	0.013582	3	2.2337
SLC38A9	0.011549	2	2.72
CYTL1	0.011549	1	1.0511
SNRNP40	0.011549	1	1.6246
CYB5R1	0.0094924	3	2.3973
OVCH1	0.013582	2	0.87806
ALDH1A3	0.011549	2	2.9168
CSRNP1	0.011549	2	3.7463
SLC22A18	0.013582	2	3.1687
CCDC138	0.013582	3	1.6198
RAD54L2	0.017645	2	0.94093
KIAA1324	0.017645	3	2.0566
OR1I1	0.011549	2	3.503
HIST1H2BB	0.013582	3	1.1754
MUM1	0.013582	3	2.465
CBX2	0.017646	2	2.1679
EXOSC6	0.0075363	1	4.8141
THEMIS2	0.013582	1	-0.73672
FARSB	0.011549	2	2.3223
GIPC2	0.017646	2	1.8208
RASA2	0.011549	2	2.2842
PM20D2	0.0075363	1	4.0739
NDUFAF2	0.011549	2	2.4283
PLAGL2	0.013804	2	2.8371
SDHA	0.013875	3	2.0995
IFI27L1	0.0095099	3	1.3672
BCL7C	0.013875	2	3.2782
PDIA4	0.017646	3	1.9133
RBM4	0.011549	1	1.3527
TUFT1	0.013875	3	1.6521
CCDC81	0.017646	1	-0.21119
ZNF396	0.011549	1	2.3276
LMF1	0.011549	2	2.407
EPHB4	0.013875	3	1.5704
RYR1	0.011549	2	3.0514
CLCN4	0.013875	3	1.3437
CLSTN3	0.013876	2	3.0985
PF4	0.013876	2	2.6793
SAPCD1	0.017671	2	-0.24789
PCYT1B	0.017671	2	-0.36482
CD164	0.017671	2	0.95628
PTPRU	0.013876	2	1.8625
HES4	0.011549	2	2.6539
LHX9	0.011549	1	1.9458
KIAA1045	0.017671	2	-0.38439
RERG	0.017671	2	1.0461
TMPRSS13	0.013917	3	1.6392
C19orf21	0.0098505	2	-1.3149
RHBDF1	0.0098505	2	-0.41936
LRRC15	0.013954	2	2.3351
RASL10A	0.011549	2	2.389
PTGIR	0.013954	2	3.0905
PLEKHG6	0.017702	2	0.20602
LCE3D	0.017702	2	-0.011146
AKR1B15	0.0098505	1	-2.6773
YES1	0.0098509	3	2.0691
PSG11	0.017732	1	-3.1414
OR2Y1	0.011549	1	1.4475
PPP6R2	0.0098509	2	0.498
MUTYH	0.013955	2	2.8357
MTRNR2L7	0.013955	1	-1.9908
SURF6	0.0087719	1	4.5119
MAP1S	0.017733	2	0.54525
ASPHD1	0.0098671	3	2.5194
SEC24C	0.011549	1	1.7671
LOC649330	0.0087719	1	4.5571
BMP10	0.013955	1	-1.8045
PITPNM3	0.013955	2	3.1981
UBE2F	0.017733	3	2.0768
SLC14A2	0.0098671	2	-0.46695
PDE6C	0.011549	2	2.1907
MRPL10	0.011549	1	2.1444
NKAP	0.013993	2	2.6924
LOXHD1	0.013993	3	1.4859
CYP46A1	0.0098837	3	2.0731
ZFP3	0.013994	3	1.9315
TTC3	0.0099183	3	2.2179
DOK2	0.0099183	3	1.2661
CSF2RB	0.013994	3	2.6722
FAIM2	0.017763	3	2.2642
AMDHD1	0.013994	2	2.8721
SLITRK3	0.011549	1	0.98827
FTCD	0.011549	2	2.4796
CDK5RAP3	0.0099183	2	0.16687
UBE2L6	0.013994	2	2.5071
ZNF442	0.011549	2	2.2112
R3HDML	0.013994	1	-0.75191
ANKRD13A	0.011654	1	1.9791
ADAM18	0.017763	2	0.070053
PLAT	0.014035	2	1.9071
C1orf127	0.017763	2	-0.84538
VWA3B	0.011654	2	3.3859
OPN1MW	0.017799	3	2.179
MRPL44	0.014035	3	2.8012
BTG1	0.017799	3	2.1638
SOGA2	0.011654	1	1.2641
MYBPH	0.014035	1	-1.0535
IGLL1	0.011654	2	2.5342
SST	0.017799	2	0.71435
MATR3	0.011291	3	-0.61565
SPINT3	0.0087719	1	4.85
MYLK	0.014035	1	-0.95091
POTEI	0.0087719	1	4.5236
SBK1	0.0099188	3	1.1961
BAGE2	0.014035	3	1.1784
F2RL1	0.011654	1	0.51799
DCTN3	0.011654	2	2.691
SLC6A16	0.014035	2	2.6793
OR5M11	0.014035	2	2.6497
CHST7	0.0099567	3	1.6645
NAPA	0.0099567	3	2.3161
OR4X1	0.0178	2	0.94558
USP44	0.0099567	1	-0.11206
GRIN3B	0.0099572	3	2.5697
C2orf88	0.011654	1	0.98818
MYH7B	0.0178	2	-0.11509
TSR3	0.011654	2	2.8462
SLC19A1	0.011654	1	0.87221
RBL1	0.017851	1	-0.53059
SRGAP3	0.0087719	1	4.4288
DCX	0.017851	3	2.4272
IFT43	0.017851	2	0.34413
ADORA1	0.0087719	1	4.6375
SLC22A23	0.011654	1	1.858
TXNDC15	0.014174	1	-2.6649
PLEKHG1	0.015693	3	1.8971
LOXL4	0.017851	3	2.3479
SS18	0.015693	1	-0.098843
IL17RA	0.011654	2	3.5203
QPCTL	0.017851	3	2.7584
SAMD1	0.015693	3	1.6844
PPIP5K2	0.014213	3	2.0076
PCSK5	0.017851	3	1.0506
ARHGEF11	0.017851	3	2.1988
PRSS16	0.017851	3	2.4391
LIPH	0.014214	2	2.799
TM4SF18	0.014214	3	1.2206
LRRC16B	0.014214	1	-1.7596
SCGN	0.011654	2	2.5379
TAS2R1	0.014214	2	2.6308
ACD	0.017851	2	0.0029308
ATN1	0.017851	2	0.66461
CLEC5A	0.014264	2	3.0765
LAIR2	0.011655	1	2.1548
DERL3	0.014264	2	2.5376
CTSL1	0.014264	1	-3.8341
LZIC	0.011655	2	2.583
DNAI1	0.017851	2	-0.52209
PRTN3	0.011655	1	0.54387
FBXL3	0.021424	3	2.1873
RNF44	0.011655	1	2.5311
UXS1	0.017851	2	-0.23713
NAT6	0.014265	2	3.0683
CCNF	0.014265	2	2.1941
COMTD1	0.014312	2	1.444
COMMD4	0.017892	2	0.35585
KRTAP10-7	0.02145	2	-2.0225
DCDC2B	0.02145	3	2.3001
F3	0.011655	1	0.5969
PNKD	0.014312	2	2.8239
FAM227B	0.014312	2	2.721
LCA5L	0.014312	2	2.8239
PFKL	0.017892	1	-0.8768
FBXO15	0.014312	3	2.0032
MESP2	0.017892	2	0.45281
MXRA5	0.014312	2	2.7826
SOX1	0.011655	2	2.1281
PARP4	0.017932	3	2.1129
PCK2	0.014312	3	1.732
BPIFA1	0.011655	2	2.4265
COPS2	0.011655	2	3.542
IQCH	0.017932	3	2.2128
OR5AS1	0.017932	2	0.491
SERPINB5	0.014312	2	1.859
PSENEN	0.017932	2	1.809
CENPT	0.014312	2	2.7423
RAD9B	0.017932	2	-0.28603
DGKQ	0.017933	2	0.13295
MYOM2	0.02145	2	-2.2766
EHBP1	0.014356	3	2.5038
NKX2-4	0.011655	1	1.438
ZCCHC18	0.014356	1	-2.5981
ACTBL2	0.012298	2	-0.10887
CYP4F11	0.014356	3	1.2159
PATE1	0.017933	3	2.0008
RNF217	0.014356	2	2.5785
KPTN	0.0087719	1	4.315
DGCR14	0.014357	3	1.5766
MAP2K7	0.021478	2	0.23657
MROH7	0.021479	3	2.3879
AMMECR1	0.012315	3	1.0614
RNFT2	0.01798	3	1.7587
ATF5	0.017983	3	1.1191
ATP6V1B2	0.012315	3	0.37517
AK1	0.01798	1	-0.93081
ZNF200	0.02153	2	-1.4503
TOP3A	0.01798	3	2.1308
ACSL5	0.01798	3	2.1403
CDC42EP1	0.01798	3	2.2785
MTTP	0.017983	2	2.6567
PAGE2	0.017983	2	0.79346
CAMKK2	0.02153	2	0.077298
CSNK1G1	0.01798	2	0.36869
TRAPPC1	0.011756	1	0.81793
HAUS1	0.017983	2	3.0054
C2orf71	0.01186	1	1.3326
CCNJ	0.018192	3	2.0916
CCDC40	0.021843	2	0.20303
ITPRIP	0.018192	2	2.8441
SPATA13	0.018192	1	-1.0687
LARP1	0.018192	2	2.6315
TTC40	0.018192	2	2.7161
CHPT1	0.018024	2	0.91634
ST8SIA5	0.021865	2	-0.4887
SIRPB2	0.018192	2	2.3469
AP2A1	0.018025	2	0.87817
HDAC7	0.018025	2	0.97938
ZC3HC1	0.018192	2	0.80263
FAM26D	0.018025	2	0.82658
MRPL11	0.018192	2	2.9312
API5	0.018192	1	-2.8255
SCN5A	0.021909	3	2.2259
STRADB	0.021909	2	-0.54468
PARVG	0.018282	3	1.8861
GALNT6	0.01197	2	2.2099
GGA1	0.018282	3	2.0865
MAGEB17	0.02191	2	-3.0206
GRIA3	0.02191	4	1.1924
KCNMB3	0.018193	3	1.2263
FAM111B	0.02191	3	1.9158
ZDHHC9	0.018283	2	0.76681
CPXM1	0.018193	3	1.5009
DNAJC3	0.018193	1	-1.2816
SLC19A3	0.018324	2	0.75793
ASPA	0.012093	1	0.23096
CACNA1C	0.012093	2	2.4781
GRID2	0.018324	3	1.1233
PLAC8L1	0.018193	3	2.151
GABRG1	0.012093	2	2.6535
HOXA3	0.012093	1	2.5715
KCNG3	0.018324	3	2.2741
CTR9	0.018193	2	2.3988
CXorf21	0.012315	3	-0.84334
SLC5A1	0.018324	2	2.1552
TMEM204	0.018399	2	2.7634
TEX19	0.012093	2	3.0222
SPATS2	0.0184	3	2.4127
CLDN5	0.012093	2	3.162
CA11	0.0087723	1	4.3794
FOXG1	0.012093	2	2.8612
PDCD2L	0.012093	2	3.195
GNAZ	0.018324	2	1.9001
PIGY	0.018572	2	3.137
ZNHIT1	0.01863	1	-2.7163
ABTB2	0.021963	3	1.3535
NFATC1	0.021964	3	2.4833
SMG6	0.01863	1	-1.6843
CLEC16A	0.012093	1	1.4472
YDJC	0.018324	1	-2.9576
KLHDC7B	0.012093	1	1.3187
SLC25A16	0.01863	2	2.6909
CETN2	0.01863	2	2.6909
METTL21D	0.018324	2	0.091277
C8orf44-SGK3	0.01863	2	2.3915
OR4E2	0.012093	1	2.4541
RFX6	0.018324	1	-3.3143
GREB1L	0.012416	3	0.43265
FGF19	0.012093	1	2.7091
PDZD8	0.012416	3	0.49499
SLC31A1	0.018324	1	-1.457
DNAH5	0.01863	2	2.632
SYN3	0.01863	2	2.3143
PPARA	0.018324	3	2.1231
ZSCAN1	0.01863	2	1.623
ACSF3	0.018324	3	2.37
USP31	0.01863	1	-1.5582
RNASEL	0.012093	1	2.4136
DHRS9	0.012093	1	1.5619
SLC30A1	0.012416	3	1.0384
SIX3	0.012093	1	1.5564
DSG1	0.018325	1	-1.5512
C11orf80	0.018631	3	1.7516
KIAA1715	0.018325	1	-0.49627
C22orf42	0.018631	2	2.7509
ZFP69	0.012208	2	2.4984
HAPLN3	0.0087723	1	4.3938
NOTCH1	0.018325	3	1.9419
ZNF136	0.018325	2	-0.32821
C11orf83	0.018631	2	2.6976
SLC5A6	0.0087723	1	4.5499
HOMER3	0.018631	2	2.1047
TGM4	0.012208	2	2.4468
GCA	0.018325	1	-1.2439
SUN2	0.018631	3	2.4369
RNF125	0.018325	2	0.54045
ZADH2	0.018631	2	2.7039
ATG16L1	0.018631	2	2.9794
KIAA1199	0.018325	3	2.169
PIGC	0.022393	3	2.0747
ITSN2	0.012209	1	0.62944
WDR36	0.012209	1	-0.031654
UBIAD1	0.012209	1	1.1953
MUC12	0.022393	2	-1.0875
PNLIPRP2	0.018686	1	-1.7728
EXOC1	0.018686	3	1.969
TLN1	0.0087723	1	4.2596
C10orf76	0.022393	2	-1.4929
HMGCS1	0.018686	2	2.5832
TRIOBP	0.018686	1	-1.0576
ASTN1	0.018376	2	0.57755
ANKRD52	0.0087723	1	4.5093
TRIM6-TRIM34	0.012326	1	1.9438
MUC5B	0.018686	2	2.1926
NCF2	0.018686	3	1.2489
MCOLN2	0.012326	2	2.8837
LYZL1	0.018376	3	2.2056
STIM1	0.018376	3	2.3803
CPB2	0.012326	1	2.1808
OR4F6	0.018686	1	-1.2042
CCDC28B	0.018376	1	-1.7847
PIWIL3	0.018376	2	-0.068276
CPXM2	0.018396	3	1.9035
SPOCK2	0.018396	3	1.6774
ZNF692	0.018396	3	1.7635
CDS1	0.022394	3	1.8505
AQP4	0.018686	1	-2.6917
C12orf10	0.018686	1	-0.6577
PAPD5	0.012326	2	2.1395
CCSER1	0.018686	1	-1.5232
RFPL4B	0.012326	2	2.1408
OPRM1	0.018416	2	-0.32731
MAPK8IP1	0.012326	2	2.1276
HPS3	0.018416	2	0.42325
GAL	0.018866	2	1.099
ZNF354C	0.018416	2	1.2319
DCSTAMP	0.022428	3	2.2123
TMEM235	0.012326	1	0.67726
NRG2	0.022428	2	-1.2133
PLBD2	0.022428	3	2.4209
SYNPR	0.012326	1	1.2436
CASP12	0.022428	4	1.3831
GLA	0.018688	2	-0.28098
NDUFA5	0.018688	2	1.8244
OR6M1	0.018918	2	2.6613
PARPBP	0.018688	3	1.9974
GSR	0.018688	3	1.981
42258	0.018918	3	0.9227
P2RX4	0.022822	3	1.7448
HNRNPA2B1	0.025965	1	-0.74013
ZNF559-ZNF177	0.018688	3	1.9905
ZNF483	0.012326	2	3.027
TCEB3CL	0.022822	3	0.55836
INPP1	0.018688	3	1.6617
CLCN2	0.012326	2	2.2969
TXNDC9	0.012326	2	2.9722
HOXA9	0.0087723	1	4.4358
OMG	0.018688	2	0.45336
ALAS2	0.012326	1	0.40413
JUND	0.018688	3	1.9009
MSRB1	0.019141	2	1.0198
SPDL1	0.019141	2	2.8108
GPR82	0.018688	1	-2.6139
B4GALT3	0.012326	2	2.0558
GABRR1	0.019189	3	1.4144
IFIH1	0.019189	1	-2.9217
MAK	0.019189	2	2.3025
MYO1A	0.019189	1	-1.9377
FCGR3A	0.019189	2	2.8332
PASK	0.019189	1	-2.2737
PSKH2	0.012327	2	2.4863
NDUFA6	0.018688	2	1.3188
AXDND1	0.019189	2	2.5802
USH1G	0.01919	3	2.7328
CELA2B	0.018688	1	-0.30024
ATP6V1E1	0.018688	2	1.3948
FAM110C	0.012327	2	2.2433
SPCS1	0.012327	2	2.6485
TMEM30A	0.01919	2	1.4251
CLPSL1	0.0099885	1	4.1663
ZNF691	0.01919	1	-2.4583
CACNA1G	0.018688	2	1.0601
NRSN1	0.012327	2	1.8792
NME1-NME2	0.019246	3	1.8029
PFDN2	0.018688	1	-1.9441
NACC2	0.019295	1	-2.9314
NTM	0.019296	1	-1.7453
KLHL28	0.019296	2	2.8035
TRABD2A	0.019296	2	2.5233
ZIK1	0.022858	3	1.0251
CHRNA3	0.018688	2	0.62089
TSSK2	0.019506	3	1.8924
CLASP1	0.019506	2	2.8145
RNF38	0.018688	2	0.21336
GTPBP5	0.019506	1	-1.2583
OR8D4	0.019506	2	2.7026
DVL1	0.019506	2	1.51
ESRP2	0.019506	2	2.5785
EEF1D	0.019506	2	1.1924
IKZF4	0.018688	2	0.5836
AAMDC	0.018688	2	1.5168
ZAR1L	0.012327	1	2.0428
NOTCH4	0.019506	3	0.86684
OXR1	0.019506	1	-3.323
CEP85L	0.019506	3	1.2206
AGPS	0.0099885	1	3.9645
GTF2IRD1	0.019506	1	-2.7521
HYAL3	0.012327	2	3.5023
TAB1	0.023311	2	0.029331
SH3BGRL	0.018688	2	0.28648
C10orf128	0.019506	2	0.8228
RIPK2	0.012327	2	2.194
XKRY	0.026423	3	0.087277
ATAD2B	0.01956	2	2.0211
CSNK1A1L	0.01956	2	2.8238
H2AFB3	0.012327	1	1.2175
HIST1H2AC	0.01956	1	-0.22918
IRX1	0.012441	1	0.53339
ZNF41	0.018689	2	0.31898
VPS16	0.01956	2	2.3977
ATP5I	0.012441	1	2.2141
GRIN2D	0.018689	3	1.8917
XAGE1B	0.009989	1	3.6099
SOHLH1	0.012441	1	2.9494
DEFB128	0.01956	2	2.4908
NRIP2	0.01956	2	2.4908
PRDM9	0.012441	1	0.85657
FAM107B	0.01956	2	2.7309
FAM171B	0.012441	2	2.3733
OSBPL1A	0.01956	2	2.5767
OR5J2	0.018689	2	0.36307
C5orf30	0.018689	2	-0.30378
VEGFA	0.009989	1	3.9538
ZNF763	0.01956	2	2.4265
SRSF4	0.01956	2	1.9618
PCDHB12	0.023358	2	-1.1891
GJC1	0.018689	1	-2.2164
RPL34	0.009989	1	4.168
LUZP4	0.012441	1	1.5689
GALR1	0.018689	3	2.0002
TPRKB	0.014753	2	2.2146
COX16	0.01956	2	1.2874
AP4E1	0.014753	1	0.83539
VAT1L	0.01956	3	0.87768
GABBR2	0.014753	2	2.7287
ABCC4	0.01956	2	2.769
SLC4A1AP	0.023454	3	1.3971
ZSCAN18	0.01956	1	-1.7109
VRK1	0.023454	3	2.4414
ZNF683	0.023454	3	2.3426
EIF3D	0.014753	2	2.2606
NCOA3	0.018689	2	0.81984
PIK3R4	0.018689	3	1.7691
GYS2	0.018689	1	-1.5074
BAG4	0.014753	2	1.9425
THRA	0.014753	1	-0.090699
TMEM106B	0.019675	1	-0.62134
CYP27B1	0.014753	1	1.7938
BEND4	0.014753	2	2.532
UBAC1	0.019675	2	2.4427
ZYX	0.018689	2	1.4888
CHGA	0.023493	3	2.3851
NPNT	0.023493	3	0.96456
H2AFV	0.019728	2	2.785
CDH6	0.017118	2	3.2385
FIGN	0.011269	1	3.6935
TMEM242	0.023494	2	-0.035501
ANKZF1	0.017118	1	1.5748
PACSIN1	0.018689	2	-0.7743
HIC2	0.018689	2	1.7186
L3MBTL4	0.018689	3	1.7256
TMEM187	0.018689	3	1.8181
GFRA3	0.017118	1	1.0475
RFC2	0.018689	2	0.51308
LRRC8D	0.019729	3	1.2694
VPS18	0.026447	3	0.46006
MYH13	0.019729	2	2.7414
EDARADD	0.019729	2	2.7414
PFKFB2	0.019942	2	2.5177
OR52N5	0.019996	1	0.27022
ANKRD54	0.019996	3	0.84125
SDE2	0.018689	2	1.5802
CYB5B	0.019996	2	2.4108
DUOX2	0.019996	2	2.5468
GBP7	0.019996	2	1.7856
GPR160	0.023539	3	2.1981
FANCB	0.017118	2	2.5612
HIST1H2AH	0.011269	1	4.1208
PRMT1	0.018689	1	-2.9707
SLC39A9	0.018689	3	1.8463
SPRED3	0.019997	2	1.134
GDI1	0.019997	2	2.9256
HES3	0.01723	2	2.371
VPS4B	0.018689	2	0.0010898
PIGO	0.019997	2	2.5928
FGL1	0.019997	2	1.6198
TRIM7	0.023253	2	0.58269
C6orf106	0.011269	1	4.033
FABP2	0.023253	2	-0.30837
CCL3	0.017231	2	2.2081
RASSF2	0.023253	3	2.1101
TEX28	0.02022	2	2.0833
ZBTB3	0.02022	2	2.3551
CERS6	0.02022	2	0.81143
TENM4	0.02354	3	1.9472
TTLL12	0.02354	3	1.5259
SIRPD	0.023562	1	-1.5146
P2RY1	0.017352	2	2.4037
GARNL3	0.017352	2	2.4098
JHDM1D	0.02022	1	-1.5234
ZMAT3	0.017353	1	0.11934
CSDE1	0.02022	1	-2.9345
PGAM4	0.023562	1	-1.1381
SCRT2	0.017478	2	2.2349
C19orf18	0.02022	2	2.6347
TMEM191C	0.023562	2	0.22958
ORM1	0.023562	2	1.2412
PHF8	0.023569	3	1.9947
ARHGAP21	0.01127	1	3.4988
CEP112	0.02022	1	-0.8293
MFSD9	0.017478	2	2.644
GJA3	0.023569	1	-1.7069
ZNF274	0.02022	2	2.375
ARHGAP36	0.023562	3	1.6529
BFAR	0.023562	3	1.6482
UPRT	0.02357	3	2.3022
SEPHS1	0.023562	2	0.756
CLN6	0.023562	3	1.8623
APOM	0.023562	3	1.732
FAM114A2	0.017593	1	1.6211
TRAF3IP2	0.017593	1	0.62364
NXF3	0.017593	2	2.853
APOBEC3F	0.017593	2	3.1526
NID2	0.017593	2	2.2589
POLR3B	0.017593	2	2.8802
MNDA	0.023604	3	1.8822
C19orf53	0.023562	2	-0.11994
NELFE	0.023604	3	2.301
SSTR1	0.02022	2	2.4345
GGT6	0.023562	2	0.9525
GRHL3	0.023562	3	1.9219
MAGEA9	0.023562	2	0.245
ATE1	0.026672	3	-0.2121
CCDC157	0.023604	3	0.90396
TBP	0.017736	1	2.1122
ARHGAP32	0.017736	2	2.8374
PLOD2	0.023604	2	-0.026369
VASP	0.01127	1	3.9413
DCPS	0.017736	1	1.1599
NMNAT2	0.01127	1	3.7076
C2orf72	0.023562	2	0.35228
GIMAP6	0.017736	1	1.5288
TANK	0.02022	2	2.938
MIB1	0.02365	2	-0.6186
TNNI1	0.02022	1	-2.1873
MRPL19	0.017736	1	0.71268
METAP2	0.017736	2	3.0391
ATP6V0D2	0.023562	3	1.4191
JAK1	0.023562	1	-1.4967
SMKR1	0.023562	2	0.4514
TJAP1	0.02022	2	2.5679
PADI1	0.017737	2	1.9943
MYO5B	0.023562	2	0.39161
DPM1	0.023562	2	0.353
DPH7	0.02022	1	-2.4184
TRADD	0.017737	2	2.5965
FAM83F	0.026732	3	0.30141
ZBTB18	0.023562	1	-1.044
FCGR1B	0.02022	1	0.63744
SLC5A4	0.023562	1	-1.5565
CELA3A	0.023729	3	2.1082
GLYATL2	0.023562	3	1.7223
RPRD1A	0.023729	2	-1.0709
KRTAP9-4	0.02022	1	-0.79248
SUV420H2	0.023729	2	0.81218
FGF22	0.02022	1	-0.71169
SH3KBP1	0.02022	2	2.8655
MRPS24	0.01787	1	0.30609
AP3D1	0.01787	1	2.5794
C19orf25	0.023562	1	-1.6111
DNTTIP2	0.01787	2	2.6103
IL27RA	0.01787	2	1.8101
SH2D2A	0.01787	2	2.7878
SHPK	0.023562	2	-0.25858
KLF8	0.023562	3	1.994
CRAT	0.023562	3	1.8908
STK38	0.02022	1	-0.54249
OR11H1	0.023729	2	0.61185
WBSCR22	0.02022	1	-1.7029
UBA1	0.01787	1	0.8506
ABCC3	0.02022	1	-2.5522
KCNJ6	0.01787	1	1.9618
ZNF280A	0.02022	2	2.6551
CAMK2G	0.023562	2	-0.77039
TLR1	0.02022	2	2.67
TAS2R10	0.023869	1	-0.77554
BABAM1	0.012489	1	3.4853
ARFGAP3	0.023869	3	2.0267
GABRG3	0.023729	2	-0.54416
C19orf45	0.01787	2	2.421
TRNT1	0.012489	1	3.7504
RPRD1B	0.01787	1	0.75443
DNAJC10	0.023729	3	2.1423
ADIPOR2	0.02022	2	2.3008
KLHDC2	0.017871	2	2.1586
OR56A1	0.012489	1	3.4959
ARHGEF38	0.023869	2	0.34686
PRELID1	0.017871	1	0.61192
SRSF7	0.017871	2	2.403
DUXA	0.023869	2	-0.46221
ZDHHC22	0.02022	2	1.644
TNNC2	0.023822	3	1.9678
PMCH	0.02387	2	0.71443
C1orf110	0.02387	2	0.90434
TRIP12	0.02022	2	2.5095
PXDC1	0.023822	3	1.7279
SORBS2	0.017871	1	2.8346
GREM1	0.020444	2	2.3494
PDP2	0.017871	1	1.2071
ARMCX3	0.023822	3	1.8639
DHFRL1	0.02387	2	-1.0185
DPH2	0.020444	2	2.5738
SLC40A1	0.020444	2	2.2127
ANKRD29	0.023927	2	0.043252
SEH1L	0.020444	2	2.6971
AP2A2	0.023927	2	0.9153
ZC3H8	0.018125	1	0.97321
C2CD2L	0.018125	2	1.9491
MSGN1	0.027299	1	-1.1894
RIMS1	0.020444	1	-1.1639
ARHGEF10	0.012489	1	4.0732
COMMD1	0.020444	2	1.637
TRPC3	0.0273	2	-0.16282
SLC33A1	0.023927	3	1.8204
PHB2	0.018125	1	0.57479
OR10S1	0.023927	2	0.48556
MFSD6L	0.023822	2	-2.2642
C20orf96	0.023928	2	0.55374
GPR88	0.020444	1	-1.9657
ASB7	0.020444	2	2.5143
APBA1	0.023928	1	-2.0089
MTMR4	0.023928	2	-0.08753
KRTAP9-6	0.018273	1	0.6547
PIK3AP1	0.023928	3	2.1937
ZBED1_X	0.023928	3	1.5932
HS3ST4	0.020444	1	0.35818
BNIP1	0.023868	2	-1.2663
MIOX	0.020444	1	0.04663
RASSF3	0.023928	2	0.6985
ZIC4	0.023928	2	1.785
WBP1	0.018273	2	3.2378
IFI27L2	0.020444	2	2.634
RBPMS2	0.018274	2	2.8326
C11orf40	0.018274	1	1.3865
ZXDB	0.020444	2	0.73802
CD74	0.018274	1	0.4441
NRXN2	0.020444	2	2.6949
OR9Q1	0.018274	1	0.47636
SHC3	0.020444	2	2.2874
LAMB3	0.020444	1	0.691
FKBP10	0.024225	2	-0.41551
C8orf34	0.024277	1	-0.97277
OR7G1	0.024277	2	0.52755
SNRPB2	0.023948	2	-1.274
MAL	0.023948	3	1.8033
C7orf25	0.01841	1	2.4925
MAP3K14	0.01249	1	3.212
ORAI2	0.01841	2	2.1534
TOM1	0.018411	1	2.0129
DFNB31	0.024277	2	0.72959
METTL21C	0.023948	3	1.6274
LOC643669	0.020444	1	-1.577
ODF1	0.018411	2	2.9754
MAGEB1	0.024277	2	1.0751
DDA1	0.024277	2	1.3533
42067	0.018411	2	2.3187
C14orf80	0.020444	2	0.69379
C11orf82	0.020444	1	-3.225
TMEM8A	0.020444	2	2.5737
IRX6	0.024277	2	-0.04815
EMCN	0.020444	2	2.3556
PIAS4	0.018561	2	1.9531
C6orf89	0.024277	2	1.3527
EGLN1	0.023998	3	1.9444
GNA13	0.018561	1	2.3751
MGAT4C	0.024277	3	1.891
EPC2	0.020444	1	-0.46695
TRAF6	0.018561	1	1.4135
KCNIP3	0.01249	1	4.0802
MROH6	0.01249	1	3.8314
F2	0.024278	2	0.22556
FOXE3	0.018561	2	2.2581
ARID3C	0.024278	2	0.49928
TMEM57	0.020444	2	2.5042
F13A1	0.020444	1	-2.3082
B9D2	0.024278	3	1.9954
CDC27	0.018561	2	1.6761
S100A7A	0.020444	2	2.6285
EMP1	0.020444	1	-1.0824
EDA2R	0.018561	2	2.2535
TYRO3	0.018561	2	2.2443
OR2C3	0.024278	3	1.7808
OR52B4	0.020444	2	0.66296
ZNF544	0.024278	3	1.3909
KRT85	0.020444	2	2.867
HCFC2	0.024278	2	0.75162
HIST1H3I	0.024278	3	2.2489
CALM1	0.024278	3	1.3016
WBSCR28	0.018562	1	1.8534
OR2A1	0.020444	2	2.2043
OSMR	0.020444	2	0.77158
VNN2	0.020444	2	2.3265
KIF21B	0.018562	2	2.6646
S100G	0.024278	2	0.6202
CELF4	0.023999	2	-2.6375
SYNE3	0.01249	1	3.6098
AP5M1	0.024329	1	-1.3619
RBM14	0.018562	2	2.9673
PPP1R3E	0.018562	2	3.1258
KIAA1614	0.024393	1	-0.20025
HORMAD2	0.020893	2	2.49
LCN10	0.020893	2	2.6512
HMGCR	0.024393	2	0.084346
NCAPD2	0.020893	1	0.91475
EPB41L3	0.01249	1	3.5532
ZNF623	0.020893	1	1.4839
PGLS	0.020682	2	2.8118
RDH13	0.020682	1	-1.8202
ITK	0.024393	3	1.7138
ZNF568	0.023999	3	1.0691
PNMT	0.024393	3	1.3344
KIF15	0.023999	3	2.1791
ATP5L2	0.020682	2	2.8359
RBM26	0.020893	1	2.1465
CD46	0.020893	2	1.8467
TERT	0.020893	1	0.24085
APIP	0.024393	1	-1.8034
FXN	0.020894	1	0.70505
HYLS1	0.024393	3	1.5967
HAL	0.020894	2	1.9155
CEP63	0.020682	2	2.8172
RNF207	0.020682	2	2.8172
GLYR1	0.020894	2	2.491
OR5H6	0.020894	1	2.134
ESRRA	0.024393	3	2.0708
CRYZL1	0.014996	1	3.6462
NOS1AP	0.024393	1	-1.4972
GLT8D1	0.020682	2	1.9217
MAGEA10-MAGEA5	0.024393	2	0.58551
FAM220A	0.024393	3	1.606
FBXO11	0.020682	1	0.33457
GPC3	0.024393	2	0.44527
TRAPPC4	0.020894	2	2.2295
SLC35A3	0.024393	2	-0.074429
PPP1R3A	0.023999	3	1.6844
POM121L12	0.020682	1	-4.935
ZSCAN32	0.020682	2	2.3084
PRSS38	0.024393	1	-0.9767
MAP3K4	0.030108	3	1.134
CD37	0.020682	1	-2.1371
SGK223	0.030108	2	-1.9887
ELL2	0.021061	1	1.203
EDIL3	0.016234	1	3.7648
MCCD1	0.020682	2	1.4368
TNNI3K	0.024461	1	-1.0952
PAPSS2	0.021131	2	1.6319
OR5H15	0.024461	2	-0.15905
L2HGDH	0.024461	1	-0.75423
CUTC	0.021201	1	0.68197
SSX5	0.020682	1	-0.40073
B4GALT4	0.030108	1	-1.5292
CLDN10	0.024461	2	-0.54024
ST8SIA6	0.020682	2	2.5923
GNG13	0.024461	2	0.63586
FSTL4	0.024461	1	-2.2593
MAGEC3	0.021201	2	2.0748
COX14	0.020682	1	-0.53338
GPD2	0.030108	3	1.7702
EXOC8	0.024461	2	-0.026862
DTWD2	0.020682	2	2.6223
TTC39A	0.027909	2	-1.1962
ZIC5	0.021201	2	3.119
USP16	0.030108	3	1.4006
SLC7A9	0.017444	1	3.9623
MAPK14	0.024462	3	1.8516
ANKRD62	0.024462	3	1.8016
SNRNP25	0.024462	1	-0.43957
RRAS2	0.021201	2	2.1365
KRTAP17-1	0.021201	2	2.1325
STUB1	0.021201	2	2.2026
PANK4	0.021201	1	1.1585
DNAJC15	0.024462	2	0.45579
OSER1	0.021201	1	0.55198
GCC1	0.021201	2	2.1781
ATP1B2	0.030108	2	-1.3557
DERA	0.024462	3	1.6817
VSIG1	0.024462	3	1.4952
RNF185	0.030108	1	-1.7931
MB21D2	0.021201	1	1.0762
RANBP1	0.024517	2	-0.96266
OR3A1	0.020682	1	0.095593
KLHL25	0.020682	2	2.4966
RPL10L	0.024517	2	1.3556
DHRS11	0.017444	1	3.7802
TPCN1	0.028445	2	-1.0299
CYP2U1	0.021201	1	1.3248
PITX2	0.021201	2	2.9915
GPER	0.030108	1	-2.2712
RGS21	0.021201	1	0.90593
SERF2	0.021201	1	0.59188
TMEM202	0.020682	2	2.3852
CCDC94	0.024517	2	0.05171
NPRL3	0.020682	1	-1.5847
PNMA3	0.024517	2	-0.25
GSN	0.020682	2	2.295
TIMM50	0.017444	1	3.6193
TMEM107	0.024517	3	2.0194
PTPN2	0.024517	1	-3.2268
CPNE7	0.024517	2	0.2453
TBCE	0.020682	2	2.4884
CDC6	0.017444	1	3.4819
STX16	0.020682	2	1.447
LCE5A	0.020683	2	2.426
PSG2	0.017444	1	4.0802
ALG13	0.020683	2	1.8805
OR12D2	0.024517	2	1.3455
DMXL1	0.020683	1	0.10886
COX7A2L	0.024517	2	1.1969
SARDH	0.020683	1	-0.95091
METTL22	0.024517	3	1.8553
SLC13A1	0.024517	2	0.79123
LILRA2	0.021202	1	1.1615
ZNF563	0.024517	3	1.7386
SRP54	0.021202	2	2.8441
IDUA	0.021202	2	2.5319
ELAVL4	0.021202	2	1.8508
DOCK6	0.021202	2	3.2947
OR2T11	0.020683	1	0.6958
PPFIA4	0.024588	3	1.6
MVB12B	0.021202	1	1.3413
NRGN	0.020683	2	2.3411
BOD1L2	0.024588	2	-0.48199
TRDMT1	0.020683	2	1.3277
GLI4	0.030108	2	-0.47389
UCHL5	0.020683	2	1.6521
RPL19	0.017444	1	3.8733
ALG2	0.020683	1	-0.40073
KRBA2	0.017444	1	3.797
UBE2D1	0.020683	2	2.7509
C6orf163	0.020683	2	2.4867
SNAI1	0.020683	2	2.7509
KRT24	0.024588	2	1.1982
DEFA6	0.024588	3	2.0453
NAF1	0.030108	2	0.8243
ICT1	0.024588	3	1.2855
CD93	0.024588	2	-0.23717
OR13F1	0.020683	1	-1.7307
TAX1BP3	0.020683	1	0.49476
IGFL2	0.020683	2	2.1944
NDUFA4L2	0.020683	2	0.81815
OR10J3	0.020683	2	2.2396
CD70	0.020683	1	-1.7299
SLCO6A1	0.021202	1	1.9285
KIF20A	0.024588	2	0.55569
KCNA1	0.024588	1	-1.6742
UGCG	0.024588	2	0.41615
HNRNPA1	0.020683	2	2.6252
LOC100129636	0.024588	2	0.1822
LIPN	0.024588	3	2.0507
ZNF730	0.030164	2	0.351
RXFP1	0.024588	2	1.6889
MAMSTR	0.024588	3	1.6224
PRDX5	0.020683	1	0.63744
STK36	0.030164	3	1.1143
IL2RB	0.021202	1	1.1
RPRML	0.024588	1	-1.0887
NEBL	0.021202	1	2.0224
AS3MT	0.020683	2	2.4233
CLEC4D	0.020683	2	2.735
HOPX	0.024588	3	1.394
RPL6	0.017444	1	3.6221
FAM3B	0.029091	3	-0.3674
TREML2	0.021202	1	1.3321
SMO	0.020683	2	2.1944
TMEM207	0.024656	3	1.4645
CYP27C1	0.020683	2	2.2354
KLHL22	0.021202	2	2.796
SSX2	0.024656	3	1.371
PSAT1	0.024656	2	-0.77139
ATP6V1A	0.020683	2	1.0893
STEAP4	0.030165	3	0.97037
C6orf52	0.021202	2	1.8521
GAD2	0.020683	2	1.505
OR52H1	0.024656	2	-0.22482
SALL2	0.017444	1	3.8464
TASP1	0.024656	2	0.53521
SHISA5	0.021202	1	1.2406
PRPF38B	0.021202	2	2.6219
RAP2C	0.021202	2	2.467
KLC4	0.024656	2	1.176
BPIFC	0.020683	1	-2.9802
SPAG1	0.017444	1	4.0163
ZKSCAN2	0.024656	1	-2.3287
SULT6B1	0.024656	2	0.43282
FAM89A	0.030222	2	-0.35957
UGGT1	0.020683	2	2.4061
PRMT5	0.024656	3	1.8428
CDKN2AIP	0.02128	2	1.8046
PMS1	0.021359	2	2.6796
USP48	0.024656	2	0.77838
PHLDB3	0.030673	1	-1.1308
TSR2	0.017444	1	3.9949
MT4	0.020683	1	0.89056
CRKL	0.021359	1	0.838
PANK1	0.020683	2	2.4235
NCKAP5L	0.020683	2	2.0516
PROM2	0.024657	2	0.55285
C5orf47	0.021359	1	1.5667
CLDN14	0.020683	2	2.326
HTR4	0.024657	3	1.6162
PSG9	0.024657	3	1.9805
ZNF302	0.024657	3	1.8511
SLC13A3	0.020683	2	1.0239
MXD4	0.024657	2	1.0165
ZNHIT6	0.020683	2	2.4221
VCPIP1	0.030673	1	-1.9378
PITPNM1	0.020683	2	1.7337
PDZK1IP1	0.021521	1	0.70403
ELP3	0.017444	1	3.9781
CYP39A1	0.024657	2	1.4667
CALML5	0.017444	1	2.8466
CPNE9	0.020683	1	-0.20149
PPARG	0.020683	2	2.3063
DPYS	0.020683	1	0.29829
ZC3H6	0.024657	2	-0.39178
NDUFAF6	0.030673	3	2.1738
C5orf15	0.024657	3	1.5624
PTH2	0.021521	1	0.44834
HTATSF1	0.021521	2	1.5077
HLA-DQB1	0.021521	2	1.9176
CDK2AP1	0.024657	2	0.91841
BBS5	0.024657	2	0.90381
OR4K17	0.020928	1	0.53432
NUCB2	0.021521	1	1.9027
BRD3	0.020928	2	2.3625
ANGPTL1	0.020928	1	-2.0015
C10orf129	0.020928	2	1.9301
FAM159A	0.020928	1	-2.4494
MICU2	0.021521	2	1.7682
ARHGAP17	0.024732	3	2.051
CNNM4	0.024732	2	-0.43041
HSD17B1	0.021521	1	0.88108
AMIGO3	0.024732	2	0.64706
MAN2B1	0.017444	1	3.6476
TRAK2	0.030739	3	2.0657
RIPK3	0.024812	3	1.7576
POLI	0.024812	3	1.7352
GMPR	0.029248	3	-0.42797
PTCH1	0.021521	1	0.79388
SLC6A2	0.025042	2	-0.453
CLRN1	0.021521	1	1.7621
RIMBP3	0.030739	1	-1.3826
RAB38	0.024312	2	2.2599
RECQL5	0.030739	3	0.78079
NLRP8	0.024313	2	2.2971
HIST1H1T	0.024313	2	2.6442
CELF1	0.021521	2	2.7856
BBS2	0.024313	2	1.6773
NFYB	0.021521	1	0.42929
ZP1	0.021521	2	1.836
LAMP3	0.02513	2	0.3794
PAK2	0.024313	2	2.4779
TCERG1L	0.021521	1	0.5449
GGPS1	0.030809	3	1.1829
PRUNE	0.024313	2	2.316
TRUB2	0.021521	2	1.4216
BAG1	0.017444	1	3.1518
KIAA1737	0.030809	3	1.7514
KIAA1217	0.030809	3	0.97188
TPST1	0.017444	1	3.7874
ZNF319	0.027632	2	2.7414
SCN4A	0.02543	2	0.95944
PCDH17	0.02543	2	0.92319
KRTAP19-3	0.02543	3	1.9758
AKT1	0.021522	2	2.5943
RBM39	0.021522	2	1.8631
LYZL6	0.027632	2	1.9505
RSC1A1	0.025508	3	1.5208
FAM127C	0.025508	1	-1.2242
CGA	0.030809	2	-2.5775
ZNF660	0.025508	2	-0.56513
LHFPL2	0.021522	1	2.5576
FSBP	0.027632	2	2.3568
ZNF467	0.030809	2	-2.6054
REPS2	0.021522	2	2.1455
MITD1	0.025508	2	1.7519
FGF17	0.027632	1	-0.66888
SHMT2	0.025508	3	1.8807
IFT52	0.021522	2	2.1296
C6orf10	0.030809	3	2.077
TMCO1	0.029249	2	-0.82066
AGRP	0.025508	2	1.016
MAP1A	0.025508	2	0.9626
SYNDIG1L	0.025508	2	-0.37031
NLK	0.025508	2	-0.076388
FAM129C	0.027632	2	2.5953
ZNF554	0.025508	3	1.8925
FOXI3	0.021522	1	1.4008
NRL	0.021522	2	2.03
OR5H2	0.027632	2	2.0878
ABCC8	0.027632	2	1.0712
TRIM59	0.025509	1	0.19581
F2RL3	0.021522	2	1.8734
HS3ST5	0.018678	1	3.9227
CANT1	0.027632	2	1.7666
DHX29	0.025509	2	0.64612
HIST1H3B	0.027632	1	-2.2545
TPSD1	0.025509	2	0.87692
DAXX	0.027632	2	1.134
OR51M1	0.025509	1	-1.6901
CDKN1A	0.030809	2	-0.54249
TNXB	0.025509	2	0.226
ANKK1	0.02786	2	2.3206
MAPK1IP1L	0.025509	1	-2.3333
SLC22A1	0.018678	1	3.6676
ZNF75A	0.021522	2	1.815
AK2	0.035793	2	-0.88436
CSK	0.02786	2	1.3007
TOM1L2	0.025509	2	-0.89694
ZNF180	0.018678	1	3.6614
SSFA2	0.025822	3	1.8999
42250	0.021684	2	1.9629
DRC1	0.025822	2	0.83812
KLHDC1	0.025823	2	-0.15264
PMP22	0.018678	1	3.7711
RSRC1	0.02786	1	-1.4224
TRIM63	0.021684	2	2.4599
KIF21A	0.02616	2	1.4306
ADAMTSL1	0.021684	1	-0.1462
PAX7	0.02786	1	0.033863
TNFRSF10B	0.030885	2	-0.7611
NDUFV2	0.021684	2	1.671
DSG4	0.02616	2	0.34148
C9orf47	0.02616	3	1.7732
BPIFA2	0.021684	2	1.9168
C2orf69	0.021684	1	1.1955
FSCN1	0.035793	2	-0.18119
DUS3L	0.02786	2	2.0657
SHISA2	0.021684	1	0.80911
KRTAP4-6	0.021685	2	1.8694
FLJ27352	0.021685	1	0.46516
NEK1	0.018678	1	3.618
TCFL5	0.021685	2	2.4246
AMY1A	0.02616	2	1.3267
SBF2	0.02616	3	1.5803
LATS2	0.018678	1	3.5202
SPNS3	0.02786	1	-0.39732
UGT2B4	0.021685	2	1.7011
LCP1	0.02786	2	2.0541
STX19	0.021685	2	2.5725
C11orf21	0.021685	2	1.9056
SMIM20	0.026233	2	0.6527
HIST1H4D	0.02786	2	1.3831
ETV3	0.026318	1	-0.39393
LRRK2	0.02786	1	0.25992
C10orf95	0.021685	2	2.1391
SPG11	0.026318	3	1.8326
MTRNR2L5	0.018679	1	3.7765
TRPC4	0.021685	1	0.32902
CCDC78	0.030886	2	-0.95091
NMT1	0.021685	2	2.944
FDFT1	0.026318	2	-0.38618
SMIM9	0.026318	3	1.8552
HNRNPF	0.026318	2	0.723
PDPK1	0.021685	2	1.7228
ASIP	0.02786	2	2.6239
ATM	0.021847	2	2.0105
IMPACT	0.02786	1	-1.6519
TBC1D4	0.026319	3	1.6016
SMAP2	0.026319	1	-0.42685
HMOX2	0.030886	3	1.7364
TTC30A	0.018679	1	3.2658
NRXN3	0.02786	1	-2.6937
PHF20	0.026319	2	1.4404
FAM86C1	0.021847	1	1.0449
ZNF382	0.026319	3	1.1995
KLF9	0.02786	2	2.0995
NGFR	0.021847	1	1.9951
NOL12	0.021847	2	2.2306
GPATCH2L	0.021847	2	1.7549
ICAM5	0.02786	2	2.3719
RCN1	0.02786	1	-1.6282
THEG	0.02786	2	0.97691
AMBN	0.021847	1	0.48929
MRPL16	0.021847	2	2.3217
IRF2	0.021847	1	1.1691
OTOL1	0.026411	1	-1.8537
OR52I2	0.031053	3	1.4265
MAP1B	0.021848	1	1.4571
AP3S2	0.03598	2	-1.3106
L3HYPDH	0.026411	3	1.7639
LRRTM4	0.02786	2	2.3784
DAD1	0.02786	2	2.3784
COMMD7	0.026411	2	1.1024
C19orf52	0.021848	1	0.66044
RPL8	0.02786	2	1.475
ZNF597	0.03598	3	0.52492
DHRS12	0.03598	2	-0.66527
LINS	0.021848	1	1.9849
CCL4L2	0.021848	1	1.7742
TSPAN9	0.031053	3	1.4386
HCN3	0.021848	1	1.3291
PDC	0.02786	2	2.4931
SEMA6B	0.021848	2	2.2832
FLNA	0.031474	1	-0.55016
ZCCHC5	0.026411	2	0.23786
PRDM11	0.022178	2	1.6996
USP12	0.026411	2	0.038607
LAMC3	0.026411	1	-0.8109
GNRH1	0.031474	3	1.8025
PATL2	0.022178	1	0.26556
SAMD7	0.026411	3	1.9135
SEMA3E	0.022178	1	0.60191
MKLN1	0.026411	2	-0.1052
TDRD3	0.02786	2	2.4367
CYTH1	0.022178	2	1.5571
TRIM45	0.022178	2	2.1817
APBA3	0.026411	2	0.69806
ONECUT1	0.018679	1	3.5157
RBMY1A1	0.036087	3	-0.021857
NUPL2	0.031474	2	-0.78102
NDUFA4	0.031475	2	-1.4684
RGCC	0.026411	2	0.51872
IRX2	0.022178	1	1.1927
DNAH3	0.026411	3	1.4484
NFATC2IP	0.026411	2	1.1907
C14orf166	0.02786	2	2.0341
RASGRF2	0.026411	2	1.4204
LFNG	0.026411	3	1.5431
PRAMEF2	0.026411	2	0.92422
KLRB1	0.02786	2	2.2874
FAM203A	0.026411	2	0.79766
SMIM21	0.036087	2	-1.5105
MACF1	0.026411	1	-2.3116
PIEZO1	0.022179	2	3.0268
DYM	0.031559	3	1.9181
GPR4	0.026411	2	1.0591
CCDC116	0.022179	1	0.44439
ZNF608	0.02786	2	2.3677
PIK3R6	0.02786	1	-2.1744
EYA2	0.022352	2	2.5279
SMAD7	0.036088	2	-0.85874
ZBTB12	0.02677	2	1.1586
ZNFX1	0.03156	3	1.9432
FAM32A	0.02786	1	-1.9723
CAPN7	0.02677	2	1.511
GYLTL1B	0.02677	3	1.3358
FUBP3	0.02786	1	-2.5638
ZNF479	0.02786	1	-1.3157
HDDC3	0.02677	2	-0.030067
SPOP	0.02786	2	2.6564
ORMDL3	0.02786	2	2.6564
RERE	0.02677	2	-0.17609
GAGE1	0.036088	3	-0.4394
CCR8	0.022352	2	2.136
LOC653486	0.022352	1	-0.45591
NAV3	0.022352	1	0.86315
CNPY2	0.02786	2	2.4648
LOC152586	0.02677	2	0.61216
DEFB114	0.02786	1	-1.0372
TRIB2	0.036088	3	0.56959
CA2	0.02677	1	-2.0722
HNF1B	0.02677	3	1.5737
VLDLR	0.022353	1	0.37052
C3orf84	0.03156	2	-0.90901
RCAN3	0.02786	1	-1.1005
GAS2L3	0.022353	1	-0.12435
KMT2A	0.026862	1	-0.15891
TMEM208	0.026862	2	1.3829
ST3GAL5	0.022353	1	0.9775
PQLC3	0.031638	3	1.5727
ZHX3	0.022353	2	1.4042
MEI1	0.02786	1	-1.7502
DYNC1I2	0.027232	2	0.30936
SCP2	0.02786	1	-0.35271
TRIM46	0.027232	3	1.5942
SMURF2	0.027232	2	0.29603
BPIFB2	0.02786	1	0.013377
OXCT1	0.027232	2	0.90066
NAALADL2	0.02786	2	2.1995
FAM13A	0.02786	2	2.0592
ABRA	0.02786	1	-3.2942
CLEC4A	0.02786	2	2.0429
GPR153	0.02786	2	1.6109
MICALL2	0.02786	2	2.5096
PVR	0.022522	2	2.2143
NXPH3	0.022522	2	2.4017
RRP1B	0.022522	2	2.1336
OR2B6	0.031638	3	1.637
COL1A2	0.02786	2	2.3627
ANAPC13	0.02786	1	-1.6442
ZBTB46	0.027232	2	0.090838
CARD10	0.022522	1	0.94054
LOC100506388	0.02786	1	-1.7716
USP32	0.022522	1	0.051926
C1QTNF3	0.027232	2	1.5904
POLQ	0.031638	2	-1.8866
PNPLA6	0.022522	1	0.32539
OR2B11	0.021195	1	3.3392
CTAGE4	0.027232	3	1.5581
SLC7A8	0.022522	1	0.61247
SLC7A2	0.031638	3	2.0151
ZNF341	0.02786	2	0.95617
CCDC11	0.027232	2	0.66032
KCNMA1	0.022522	2	2.4082
ESRRG	0.022522	2	1.9516
SLC6A6	0.02786	2	1.2532
HSPA4L	0.021195	1	3.3
C17orf99	0.027232	1	-1.8109
LDHAL6B	0.027232	3	1.5231
BEAN1	0.031736	3	1.6541
CMTR2	0.031736	2	-0.22323
DXO	0.022522	2	1.8597
FAM129B	0.02786	1	0.45217
KANSL3	0.022522	2	1.5847
LYPD3	0.02786	2	1.5704
PTGER1	0.031736	3	1.9635
TFDP2	0.02786	1	-2.7758
NSG1	0.022522	1	0.37264
VPS39	0.027232	1	0.056224
ZNF443	0.027232	3	1.4608
POMGNT2	0.027602	3	1.2604
PDLIM7	0.021195	1	3.5226
HBP1	0.031737	3	1.1971
TTLL5	0.022705	1	0.31982
MRPL13	0.021195	1	3.5668
GAGE12B	0.021195	1	2.28
AQP10	0.02786	2	2.2078
GP1BA	0.02786	2	2.3013
CASP1	0.027602	2	0.93852
FUNDC1	0.027602	2	0.77478
GDPD3	0.031737	3	1.623
RALY	0.027602	1	0.43625
ITGB1BP1	0.02786	2	2.0526
PAPL	0.021195	1	3.7217
SIAH2	0.022705	2	2.7348
ENTHD1	0.027602	1	-1.0153
PLCG2	0.02786	2	0.79201
CCDC122	0.027602	1	-2.9078
C9orf153	0.027602	1	-0.707
LOC100130539	0.022705	1	1.9623
OR13H1	0.02786	1	0.012404
DDX50	0.02786	2	2.0449
PDPR	0.02786	2	2.2239
CSNK1E	0.02786	1	-0.82614
SLC35F5	0.021195	1	3.4638
CD177	0.036441	3	0.87268
CENPJ	0.022706	2	1.9153
EI24	0.027602	3	2.007
CLCN7	0.027602	2	-0.060151
REC8	0.02786	1	-1.5911
CUZD1	0.027602	3	1.7094
ZNF385D	0.027602	3	1.8536
METTL6	0.022706	2	1.5939
PIM1	0.021195	1	3.2013
TCN1	0.02786	2	2.1944
DDX1	0.022706	2	1.6178
CNIH1	0.027602	2	0.42066
TPM4	0.02786	2	1.9605
PPP1R42	0.036533	2	-1.0962
GLTP	0.02786	2	2.3639
NAP1L2	0.02786	2	2.3639
PRAMEF15	0.03218	3	1.1764
KIAA1324L	0.027602	2	0.32021
COX6A2	0.022706	2	2.4021
LSS	0.03218	3	0.68132
TMED6	0.027602	3	1.7991
MARK1	0.02786	2	2.2496
SCAND1	0.02786	2	2.2496
SP110	0.027706	2	0.51559
SOCS7	0.02786	2	2.3836
HSPB1	0.02289	1	2.3478
MR1	0.02786	2	1.1612
SLC41A3	0.03218	2	-2.4393
C12orf66	0.027706	2	0.1507
XKR3	0.02289	1	1.8491
CAPN15	0.02786	1	-2.1597
SP7	0.02289	1	1.1239
CDKN2B	0.02289	1	1.7114
VRTN	0.02786	1	-1.2778
ZSCAN10	0.02289	2	1.5633
CHRM3	0.027706	1	-0.71362
SEC14L3	0.027706	2	0.16644
OR2B3	0.027706	2	0.24091
TMEM82	0.027706	3	1.5752
PROK2	0.02786	2	2.2076
TOM1L1	0.02786	2	2.3879
UTS2	0.027706	3	1.4998
KIAA1755	0.032181	2	-2.0824
NFXL1	0.027706	3	1.5023
SPANXN4	0.022416	1	3.1365
TRPV5	0.032181	2	-0.61755
C17orf74	0.027707	3	1.5937
MYCN	0.02786	2	1.7924
VSX1	0.02786	2	2.093
CIB4	0.02786	1	-0.3646
MED6	0.023663	1	3.7188
OR2AT4	0.027707	2	-0.10187
CSRP2	0.027707	3	1.4185
C5orf52	0.02786	1	0.17831
DGCR2	0.036706	3	0.26839
RPL18A	0.023663	1	3.7271
BGN	0.025388	1	0.64191
C7orf63	0.027707	2	0.83718
ATF3	0.025388	1	-0.37175
CDY2B	0.023663	1	3.6963
OR4C11	0.02786	2	1.9711
RSPO4	0.025388	2	1.7897
EPB49	0.023663	1	3.6836
CGRRF1	0.027707	2	0.80092
SPG21	0.02786	2	2.0538
GPIHBP1	0.027707	2	0.035105
NBAS	0.027707	1	-2.0449
PHF14	0.027707	3	1.7168
KCNAB2	0.025591	2	1.6316
LDLRAD4	0.025989	1	0.94815
SMPDL3B	0.025989	1	0.66112
ITFG1	0.025989	2	1.644
TRAF7	0.02786	2	1.8508
KRTAP10-6	0.023663	1	3.5063
[truncated: 18,066 more rows]
